# Supplementary material for: Can tempo-based strength periodization training improve performance in coastal rowers? A 14-week longitudinal study
Source: PeerJ. 2026 Jun 18;14:e21376. doi: 10.7717/peerj.21376 (PMC13283366; doi:10.7717/peerj.21376)
Supplement: Supplemental Information 1 [file peerj-14-21376-s001.xlsx]

## Sheet: Raw Data
Basic Information					Maximal force(Kg)					CMJ			50m sprint		500m dynamometer		50m sprint +750m dynamometer+50m sprint
N	Age	Gender	Height(cm)	Weight(kg)	Test time	Squat	Bench press	Deadlift	Bench pull	Test time	Height(cm)	Peak Power	Test time	sprint(s)	Test time	Time(s)	Test time	Time(s)
1	20	male	188	84	T1	145	105	155	110	T1	45.6	4518.12	T1	6.47	T1	84.7	T1	115.36
				85	T2	155	115	165	120	T2	43.4	4429.88	T2	6.74	T2	82.5	T2	111.3
				86	T3	170	130	180	140	T3	46.7	4675.49	T3	6.43	T3	80.5	T3	108.54
2	20	male	187	98	T1	135	95	150	100	T1	41.5	4903.45	T1	7.56	T1	85	T1	119.68
				93	T2	137.5	103	152.5	105	T2	40.2	4598.04	T2	7.32	T2	83.7	T2	117.25
				89	T3	150	112.5	160	123	T3	43.5	4617.15	T3	7.13	T3	82.7	T3	110.45
3	24	male	185	74	T1	145	100	165	100	T1	46.8	4137.96	T1	6.98	T1	87	T1	119.87
				76	T2	150	103	170	105	T2	46	4180	T2	7.02	T2	85	T2	117.4
				78	T3	165	115	180	120	T3	47.8	4379.86	T3	6.88	T3	84.5	T3	109.24
4	19	male	188	93	T1	140	90	145	85	T1	43.5	4798.35	T1	7.12	T1	90.6	T1	122.36
				90	T2	147.5	102.5	152.5	100	T2	42.3	4589.61	T2	6.98	T2	86	T2	119.85
				88	T3	160	115	170	120	T3	45.6	4699.32	T3	6.75	T3	85	T3	112.69
5	18	male	186	71	T1	130	85	145	90	T1	48.6	4111.32	T1	6.85	T1	89.7	T1	125.77
				73	T2	140	93	150	98	T2	45.4	4007.68	T2	6.68	T2	88	T2	117.45
				73	T3	160	110	165	110	T3	49.5	4256.55	T3	6.47	T3	87.4	T3	113.45
6	18	male	186	75	T1	125	70	145	80	T1	45.3	4092.21	T1	6.98	T1	89.1	T1	124.65
				75	T2	135	82.5	152.5	85	T2	46	4134.7	T2	6.88	T2	87.8	T2	119.65
				76	T3	145	95	160	100	T3	47.5	4271.05	T3	6.75	T3	86.9	T3	115.47
7	23	woman	182	84	T1	110	60	120	75	T1	32.5	3722.95	T1	8.35	T1	97.4	T1	130.69
				82	T2	123	73	135	83	T2	32	3602	T2	8.45	T2	96.3	T2	127.45
				78	T3	132.5	80	145	90	T3	35	3602.9	T3	8.02	T3	94.2	T3	125.47
8	19	woman	180	69	T1	112.5	50	115	55	T1	35.6	3231.62	T1	7.98	T1	100.7	T1	137.54
				71	T2	105	62.5	110	67.5	T2	34	3225.1	T2	7.85	T2	99.1	T2	129.08
				72	T3	120	70	135	75	T3	39.6	3610.32	T3	7.56	T3	96.6	T3	125.47
9	18	woman	178	88	T1	70	60	95	70	T1	30.52	3783.96	T1	8.41	T1	106.6	T1	148.52
				84	T2	95	67.5	105	75	T2	32	3692.6	T2	8.32	T2	103.2	T2	143.58
				80	T3	120	77.5	115	85	T3	35	3693.5	T3	7.95	T3	97.2	T3	132.45
10	24	woman	178	78	T1	125	65	138	87.5	T1	34.2	3554.34	T1	7.99	T1	99.7	T1	133.58
				78	T2	130	68	142.5	93	T2	33.5	3511.85	T2	7.95	T2	98.5	T2	130.56
				77	T3	140	75	150	100	T3	36.2	3630.44	T3	7.84	T3	94.6	T3	123.47
11	19	woman	175	72	T1	118	62.5	125	78	T1	36.8	3440.36	T1	8.02	T1	104	T1	136.87
				75	T2	123	65	130	80	T2	35	3467	T2	7.98	T2	103.2	T2	131.45
				73	T3	130	70	150	90	T3	38	3558.5	T3	7.79	T3	102.8	T3	128.45
12	18	woman	176	65	T1	95	50	98	63	T1	36	3074.7	T1	7.82	T1	101	T1	135.74
				65	T2	103	55	108	68	T2	35.5	3044.35	T2	7.86	T2	100.2	T2	132.84
				69	T3	110	63	125	73	T3	39	3438	T3	7.76	T3	98.5	T3	129.65

## Sheet: Correlation Analysis Z-Score
Correlation Analysis Z-Score
Test time	Data 1	Data 2	P	r
T1	Maximal force	500m ergometer	<0.001	-0.862
T2	Maximal force	500m ergometer	<0.001	-0.898
T3	Maximal force	500m ergometer	<0.001	-0.91
T1	Maximal force	Composite test	<0.001	-0.891
T2	Maximal force	Composite test	<0.001	-0.862
T3	Maximal force	Composite test	<0.001	-0.886
T1	50m sprint	500m ergometer	<0.001	0.818
T2	50m sprint	500m ergometer	<0.001	0.818
T3	50m sprint	500m ergometer	<0.001	0.849
T1	50m sprint	Composite test	<0.01	0.897
T2	50m sprint	Composite test	<0.001	0.929
T3	50m sprint	Composite test	<0.001	0.908
T1	CMJ Height	500m ergometer	<0.001	-0.785
T2	CMJ Height	500m ergometer	<0.001	-0.801
T3	CMJ Height	500m ergometer	<0.01	-0.794
T1	CMJ Height	Composite test	<0.01	-0.898
T2	CMJ Height	Composite test	<0.01	-0.888
T3	CMJ Height	Composite test	<0.001	-0.896
T1	CMJ Peak Power	500m ergometer	<0.01	-0.879
T2	CMJ Peak Power	500m ergometer	<0.001	-0.9
T3	CMJ Peak Power	500m ergometer	<0.001	-0.888
T1	CMJ Peak Power	Composite test	<0.01	-0.76
T2	CMJ Peak Power	Composite test	<0.01	-0.808
T3	CMJ Peak Power	Composite test	<0.001	-0.839

## Sheet: Correlation Analysis percentage
Correlation Analysis percentage
Test time	Data 1	Data 2	P	r
T1-T2	Maximal force	500m ergometer	0.757	-0.1
T2-T3	Maximal force	500m ergometer	0.586	-0.17
T1-T3	Maximal force	500m ergometer	0.021	-0.65
T1-T2	Maximal force	Composite test	0.745	0.1
T2-T3	Maximal force	Composite test	0.714	-0.11
T1-T3	Maximal force	Composite test	0.47	-0.23
T1-T2	50m sprint	500m ergometer	0.413	0.261
T2-T3	50m sprint	500m ergometer	0.42	0.257
T1-T3	50m sprint	500m ergometer	0.454	0.239
T1-T2	50m sprint	Composite test	0.599	0.169
T2-T3	50m sprint	Composite test	0.825	-0.07
T1-T3	50m sprint	Composite test	0.103	0.493
T1-T2	CMJ Height	500m ergometer	0.461	0.23
T2-T3	CMJ Height	500m ergometer	0.256	-0.35
T1-T3	CMJ Height	500m ergometer	0.059	-0.55
T1-T2	CMJ Height	Composite test	0.09	0.498
T2-T3	CMJ Height	Composite test	0.22	0.38
T1-T3	CMJ Height	Composite test	0.53	-0.19
T1-T2	CMJ Peak Power	500m ergometer	0.12	0.467
T2-T3	CMJ Peak Power	500m ergometer	0.9	-0.37
T1-T3	CMJ Peak Power	500m ergometer	0.275	0.343
T1-T2	CMJ Peak Power	Composite test	0.42	-0.25
T2-T3	CMJ Peak Power	Composite test	0.176	0.41
T1-T3	CMJ Peak Power	Composite test	0.72	0.115
